# Supplementary material for: Effect of acupuncture on menopausal depressive disorder and serum hormone levels: a systematic review and meta-analysis
Source: Front Psychiatry. 2025 Jul 14;16:1591389. doi: 10.3389/fpsyt.2025.1591389 (PMC12301320; doi:10.3389/fpsyt.2025.1591389)
Supplement: Supplementary 1 — Clinical effectiveness rate. [file SupplementaryFile1.zip]

Archive with 13 entries (13 files):
- Supplementary material 1.PDF
- Supplementary table 4.DOCX
- Supplementary table 3.DOCX
- Supplementary table 2.DOCX
- Supplementary table 1.DOCX
- Supplementary material 9.PDF
- Supplementary material 8.PDF
- Supplementary material 7.PDF
- Supplementary material 6.PDF
- Supplementary material 5.PDF
- Supplementary material 4.PDF
- Supplementary material 3.PDF
- Supplementary material 2.PDF
